# Supplementary material for: A novel ATAC-seq approach reveals lineage-specific reinforcement of the open chromatin landscape via cooperation between BAF and p63
Source: Genome Biol. 2015 Dec 18;16:284. doi: 10.1186/s13059-015-0840-9 (PMC4699366; doi:10.1186/s13059-015-0840-9)
Supplement: Additional file 2: Table S1. — Genes changed >3-fold with BRG1/BRM knockdown. Table S2 Shared genes controlled by both BAF and p63 with fold change > 3. Table S3 Sequencing depth of the ATAC-seq, RNA-seq, and ChIP-seq data generated for this study. (XLSX 78 kb) [file 13059_2015_840_MOESM2_ESM.xlsx]

## Sheet: Table S1
Supplementary Table S1
Genes Changed > 3 fold with Brg1/Brm Knockdown
Gene Name	Ctrli-1	Ctrli-2	BAFi-1	BAFi-2	Log2FoldChange	pvalue	FDR
LYPD2	51.1525	37.352	1.14729	0.979661	-5.37889	4.06463e-12	1.0154e-10
AKR1B10	48.0207	30.5607	0	1.95932	-5.32576	7.77744e-10	1.38656e-08
DCN	465.592	601.028	8.03106	21.5525	-5.1721	1.37852e-104	2.31018e-101
KRT24	9939.24	9496.46	314.359	299.776	-4.98401	0	0
WNT1	59.5039	29.4289	0	2.93898	-4.91933	0.00144901	0.00679495
SERPINA12	52.1964	55.4621	0	3.91864	-4.77996	3.81307e-12	9.56121e-11
CHST9	20.8786	4.52752	0	0.979661	-4.69675	0.000218436	0.00129199
RAD51AP2	12.5271	10.1869	0	0.979661	-4.53516	0.00197618	0.00884904
C12orf36	2487.68	2554.65	73.4268	158.705	-4.44107	2.17294e-158	7.28296e-155
ASPRV1	21431.8	22206.3	947.665	1066.85	-4.43709	9.18755e-302	9.23808e-298
KRT13	96949.6	79557.5	4203.68	4592.65	-4.32668	1.72157e-46	6.65783e-44
ANKFN1	404	449.356	20.6513	22.5322	-4.3046	1.39947e-61	8.79477e-59
MB	15.6589	4.52752	1.14729	0	-4.13708	0.00122092	0.00586402
EPO	26.0982	12.4507	2.29459	0	-4.07038	1.3489e-06	1.34223e-05
PSTPIP1	52.1964	67.9127	2.29459	4.8983	-4.06163	2.25459e-14	7.72398e-13
PPARGC1A	64.7235	43.0114	3.44188	3.91864	-3.87153	1.68181e-12	4.42685e-11
MLIP	126.315	81.4953	3.44188	10.7763	-3.86946	2.59796e-24	2.21377e-22
SEMG2	15.6589	11.3188	0	1.95932	-3.78334	0.00125271	0.00600238
GDPD2	133.623	134.694	14.9148	4.8983	-3.75941	1.48994e-24	1.30842e-22
LINC00278	5.21964	10.1869	1.14729	0	-3.74724	0.0020338	0.00905838
FLG2	4141.26	1627.64	236.343	198.871	-3.7285	0.00149291	0.00697545
KRT12	58.4599	47.5389	1.14729	6.85763	-3.72702	3.77044e-13	1.08577e-11
MCF2	25.0543	19.2419	3.44188	0	-3.68591	1.31192e-07	1.61066e-06
CSF2RB	65.7674	37.352	2.29459	5.87796	-3.65739	5.67053e-10	1.03668e-08
LUZP2	19.8346	28.297	0	3.91864	-3.61856	1.59123e-05	0.000125587
GOLGA6A	17.7468	10.1869	2.29459	0	-3.6057	0.0008038	0.00407781
IL9R	22.9664	15.8463	2.29459	0.979661	-3.56729	0.00012869	0.000815618
PCSK2	39.6693	38.4839	5.73647	0.979661	-3.5406	1.31854e-08	1.94684e-07
WNT6	28.186	38.4839	5.73647	0	-3.5388	1.06641e-09	1.87037e-08
ASTN1	710.915	613.478	40.1553	74.4542	-3.53053	1.82914e-39	4.77716e-37
H19	120885	110037	10399.1	9591.86	-3.52998	1.67458e-131	4.20949e-128
MIR675	5286.45	4853.5	465.801	421.254	-3.51488	1.1206e-108	2.25353e-105
GBP6	1476.11	1094.53	121.613	109.722	-3.47407	1.01504e-12	2.76966e-11
SLC24A4	15.6589	7.92315	1.14729	0.979661	-3.47083	9.45624e-05	0.000617619
ASCL2	173.292	252.409	21.7986	16.6542	-3.46868	1.03559e-39	2.77676e-37
DCAF12L1	12.5271	12.4507	2.29459	0	-3.44434	0.00168968	0.00773489
LOC645434	29.23	20.3738	4.58918	0	-3.43414	1.38656e-05	0.000110653
SMARCA2	3490.89	3676.34	331.568	335.044	-3.4265	9.78591e-171	4.91987e-167
TNNI2	152.413	159.595	12.6202	16.6542	-3.41387	2.07382e-23	1.66547e-21
CLDN17	341.364	286.365	35.5661	23.5119	-3.40945	7.40865e-27	7.88296e-25
LOC100506834	11.4832	9.05503	0	1.95932	-3.38989	0.00103993	0.00510072
FAM178B	11.4832	11.3188	2.29459	0	-3.31285	0.00188684	0.00850579
PTGS1	540.755	560.28	50.4809	61.7186	-3.29472	4.39151e-48	1.879e-45
LY6D	10252.4	10035.2	943.076	1174.61	-3.26004	2.10996e-177	1.41438e-173
EEF1A2	3911.6	5454.52	505.957	531.956	-3.17377	2.21066e-24	1.89984e-22
FGF14	15.6589	22.6376	2.29459	1.95932	-3.17035	0.000273784	0.00157405
AKNAD1	20.8786	16.9782	2.29459	1.95932	-3.15369	4.6782e-05	0.000332081
TMPRSS11B	28.186	30.5607	5.73647	0.979661	-3.12881	1.28528e-05	0.000103347
PIP5K1B	12.5271	15.8463	2.29459	0.979661	-3.11531	0.000602891	0.00316227
KRT1	6990.14	5506.59	699.849	759.237	-3.09841	1.02678e-28	1.25905e-26
PADI1	344.496	410.872	49.3336	39.1864	-3.0931	2.56838e-28	3.02048e-26
SPINK7	50.1085	52.0664	2.29459	9.79661	-3.07901	7.87347e-08	1.01044e-06
BCYRN1	16.7028	20.3738	3.44188	0.979661	-3.06789	0.000344008	0.00192756
C6orf7	89.7778	76.9678	9.17835	10.7763	-3.06285	1.05885e-11	2.51994e-10
TNC	6230.16	7160.27	814.579	788.627	-3.06217	1.7518e-65	1.30476e-62
CXCR2	65.7674	40.7476	6.88376	5.87796	-3.06116	3.20303e-12	8.10224e-11
IGFL1	3587.98	3097.95	382.049	460.441	-2.9884	1.48905e-66	1.15172e-63
CLIC5	642.016	1059.44	95.2254	123.437	-2.95999	0.000488161	0.00262687
STMN3	1319.52	1308.45	193.893	144.99	-2.9551	9.62654e-71	8.79953e-68
FMOD	63.6796	98.4735	9.17835	11.7559	-2.95342	6.05415e-05	0.00041752
SPRR4	908.217	722.139	115.877	96.0068	-2.94384	6.08751e-15	2.19784e-13
NPY1R	19.8346	10.1869	0	3.91864	-2.93757	0.000510415	0.00272918
FABP3	420.703	536.511	64.2485	60.739	-2.93706	3.81346e-15	1.41492e-13
AQP3	27889.6	21839.6	3231.93	3265.21	-2.93622	8.78798e-117	1.96363e-113
PSG2	2502.29	2818.38	384.343	326.227	-2.90456	2.73926e-46	1.03937e-43
CLCA4	154.501	118.847	17.2094	19.5932	-2.89286	2.59547e-19	1.5129e-17
SMARCA4	17863.7	18549.2	2355.39	2595.12	-2.8788	5.98374e-145	1.71904e-141
ARG1	456.196	418.795	75.7214	47.0237	-2.8336	1.65341e-33	2.59766e-31
CXCR4	25.0543	23.7695	6.88376	0	-2.82631	0.000149925	0.000932652
CYP4B1	1145.19	697.237	120.466	141.071	-2.81652	2.5649e-10	4.97398e-09
APOB	555.37	587.445	69.9849	94.0474	-2.80054	1.19237e-42	3.86752e-40
LPPR5	43.845	55.4621	4.58918	9.79661	-2.78725	1.48821e-07	1.81052e-06
CSMD2	182.687	238.826	29.8296	31.3491	-2.78448	1.50887e-10	3.01026e-09
GPC6	164.941	172.046	26.3878	22.5322	-2.78419	2.80953e-20	1.75465e-18
FAM25B	495.866	604.423	73.4268	89.1491	-2.7587	7.13895e-19	3.97685e-17
FAM25G	495.866	604.423	73.4268	89.1491	-2.7587	7.13895e-19	3.97685e-17
FAM25C	495.866	604.423	73.4268	89.1491	-2.7587	7.13895e-19	3.97685e-17
SHC3	56.3721	69.0446	6.88376	11.7559	-2.75028	7.31794e-10	1.30929e-08
KLRK1	42.801	36.2201	2.29459	9.79661	-2.70828	2.28632e-06	2.17082e-05
KLRC4-KLRK1	42.801	36.2201	2.29459	9.79661	-2.70828	2.28632e-06	2.17082e-05
KRT10	11407	9205.57	1567.2	1639.95	-2.68416	9.82303e-30	1.23463e-27
PRDM9	123.183	88.2866	14.9148	18.6136	-2.657	1.23994e-06	1.24551e-05
TTTY4B	96.0413	119.979	10.3256	24.4915	-2.6333	6.7178e-10	1.20621e-08
TTTY4	96.0413	119.979	10.3256	24.4915	-2.6333	6.7178e-10	1.20621e-08
TTTY4C	96.0413	119.979	10.3256	24.4915	-2.6333	6.7178e-10	1.20621e-08
IL17REL	19.8346	24.9013	3.44188	3.91864	-2.60355	0.00083368	0.00419657
ZBTB7C	140.93	83.759	21.7986	15.6746	-2.584	3.11114e-15	1.15861e-13
PLA2G3	1337.27	1039.06	196.187	200.83	-2.58146	1.1936e-11	2.82061e-10
CPVL	73.0749	44.1433	13.7675	5.87796	-2.57693	1.13564e-13	3.49201e-12
PRUNE2	184.775	254.673	33.2715	41.1458	-2.56198	2.93189e-12	7.45389e-11
NTSR1	1135.79	1432.96	211.102	224.342	-2.56051	5.55588e-13	1.56264e-11
TMEM105	130.491	93.946	12.6202	25.4712	-2.55877	4.83163e-16	2.01168e-14
FBXO43	13.5711	24.9013	4.58918	1.95932	-2.55459	0.00211569	0.00936531
GADD45G	77.2506	132.43	16.0621	20.5729	-2.5169	8.34111e-16	3.40934e-14
FGFR3	12234.8	9584.75	1949.25	1879.97	-2.5105	5.68919e-24	4.74729e-22
MDGA2	18.7907	22.6376	3.44188	3.91864	-2.49274	0.00016365	0.00100519
TNS1	876.899	997.185	164.063	170.461	-2.486	6.7372e-56	3.76348e-53
OMG	22.9664	18.1101	4.58918	2.93898	-2.44794	0.00135366	0.00641879
ZNF804A	158.677	172.046	35.5661	25.4712	-2.43786	1.98347e-14	6.85354e-13
LPPR4	150.326	150.54	30.9769	25.4712	-2.41412	2.93602e-19	1.70645e-17
PIK3C2G	212.961	265.992	55.0701	35.2678	-2.40648	7.83938e-24	6.51446e-22
CALML3	2918.82	2736.88	524.313	547.63	-2.39948	1.00234e-73	1.0609e-70
FGD3	183.731	138.089	28.6823	32.3288	-2.39911	5.4852e-18	2.77852e-16
ATP10A	497.953	477.653	94.0781	93.0678	-2.38214	1.48303e-35	2.63926e-33
CRLF1	109.612	136.957	22.9459	24.4915	-2.3779	9.84597e-16	3.95215e-14
SLC6A17	548.062	656.49	112.435	121.478	-2.36445	3.71789e-38	8.49622e-36
BST2	670.202	788.92	125.055	158.705	-2.36236	5.15756e-44	1.72864e-41
ITGBL1	89.7778	61.1215	14.9148	14.6949	-2.34944	3.90263e-06	3.54185e-05
GGT8P	140.93	136.957	24.0932	31.3491	-2.32544	4.71414e-13	1.3409e-11
ST8SIA4	158.677	166.386	35.5661	29.3898	-2.32319	1.65505e-15	6.40059e-14
SLC34A3	35.4935	24.9013	2.29459	9.79661	-2.32047	0.000197097	0.0011814
LSP1	188.951	141.485	39.008	27.4305	-2.31428	2.17338e-09	3.66053e-08
CX3CL1	72.031	48.6708	13.7675	10.7763	-2.29802	1.9552e-05	0.000150995
POSTN	459.328	491.235	82.6052	110.702	-2.29789	4.24946e-35	7.12139e-33
LGR6	59.5039	47.5389	14.9148	6.85763	-2.29761	9.8974e-09	1.48646e-07
BHLHE41	161.809	356.542	67.6903	39.1864	-2.27798	1.30173e-08	1.92483e-07
SLAMF8	21.9225	23.7695	4.58918	4.8983	-2.26784	0.000102621	0.000665284
LOC100128239	26.0982	24.9013	5.73647	4.8983	-2.26169	0.000243757	0.00142003
CRIP2	2127.52	1849.49	427.941	402.641	-2.25949	1.64349e-44	5.79834e-42
IL1F10	466.636	306.739	74.5741	87.1898	-2.25728	0.000301655	0.0017143
MDGA1	167.028	127.902	30.9769	31.3491	-2.24247	2.43239e-09	4.05264e-08
CACNA1D	25.0543	27.1651	2.29459	8.81695	-2.23253	0.000546219	0.00290057
EPHB6	775.638	593.105	135.381	156.746	-2.22819	1.43564e-22	1.06534e-20
KRT23	41869.9	33707.4	8128.58	8073.38	-2.22178	2.35188e-12	6.0714e-11
IL1RAPL2	22.9664	24.9013	3.44188	6.85763	-2.21648	0.000502437	0.00269093
PHYHIPL	130.491	130.166	22.9459	33.3085	-2.21212	3.9992e-11	8.74173e-10
FAM83C	2908.38	2160.76	519.724	577.02	-2.20851	2.35777e-11	5.30961e-10
CAMK2B	39.6693	32.8245	6.88376	8.81695	-2.20703	1.30272e-05	0.000104623
VIT	21.9225	22.6376	5.73647	3.91864	-2.20639	0.00163712	0.00753894
HMCN1	935.359	696.106	236.343	117.559	-2.20475	9.89478e-08	1.23873e-06
RUNDC3A	349.716	432.378	75.7214	96.9864	-2.17901	3.82382e-14	1.27313e-12
FAM13C	28.186	53.1983	9.17835	8.81695	-2.17713	2.55729e-05	0.0001929
SYT8	2415.65	2252.44	536.934	499.627	-2.17103	1.83592e-67	1.47682e-64
GRIA1	54.2842	40.7476	4.58918	16.6542	-2.1614	0.000228501	0.00134165
CCBP2	106.481	183.364	35.5661	29.3898	-2.15775	1.34928e-10	2.71613e-09
FABP7	255.762	269.387	75.7214	42.1254	-2.15582	1.85601e-07	2.22037e-06
KIAA1239	2621.3	2299.98	548.406	559.386	-2.15135	1.22112e-28	1.46171e-26
CALML5	25645.1	22244.8	5263.78	5597.78	-2.14049	4.10797e-35	6.94212e-33
SKIDA1	22.9664	41.8795	2.29459	12.7356	-2.10915	6.221e-06	5.38083e-05
MPZ	33.4057	28.297	4.58918	9.79661	-2.10069	0.000635738	0.00331639
CELP	60.5478	53.1983	20.6513	5.87796	-2.10016	6.00152e-08	7.85235e-07
C20orf26	46.9767	44.1433	11.4729	9.79661	-2.09898	4.71565e-07	5.17923e-06
ASPG	152.413	109.792	29.8296	32.3288	-2.07668	2.24933e-07	2.64681e-06
TEX12	153.457	112.056	29.8296	33.3085	-2.0722	7.68744e-06	6.49557e-05
ZNF812	161.809	143.749	35.5661	37.2271	-2.06957	3.75803e-12	9.43496e-11
IYD	19.8346	22.6376	2.29459	7.83729	-2.06762	0.00193076	0.00867656
ASPA	25.0543	45.2752	9.17835	7.83729	-2.04727	3.11017e-05	0.000229862
KRT4	22987.3	15318.8	4670.63	4709.23	-2.02994	8.71918e-07	9.08983e-06
COL7A1	20615.5	20908.1	5163.97	5075.62	-2.01977	3.77105e-79	4.73974e-76
LY6G6C	10824.5	10675.9	2489.63	2815.55	-2.01889	9.49726e-79	1.12347e-75
RPL10	14809.2	17864.4	3856.05	4217.44	-2.01686	1.71387e-37	3.70601e-35
ARC	349.716	286.365	69.9849	87.1898	-2.01684	1.93945e-11	4.43209e-10
RAB37	33.4057	21.5057	5.73647	7.83729	-2.01629	0.000816878	0.00412749
MYH15	104.393	91.6822	17.2094	31.3491	-2.01361	9.09325e-07	9.44065e-06
LOC149773	659.762	646.303	161.768	162.624	-2.00942	7.81032e-28	9.02676e-26
COL3A1	32.3618	40.7476	10.3256	7.83729	-2.00906	0.00108454	0.00529369
PROX1	41.7571	70.1765	17.2094	10.7763	-1.99988	0.000324234	0.00182899
TMPRSS11D	59.5039	88.2866	18.3567	18.6136	-1.99912	0.000717167	0.00368008
MIR711	90.8217	86.0228	22.9459	21.5525	-1.99066	6.42758e-08	8.38253e-07
CCL22	79.3385	72.4403	20.6513	17.6339	-1.98711	9.79867e-07	1.00948e-05
FOXN1	295.432	177.705	48.1863	71.5152	-1.98281	1.18318e-06	1.19387e-05
VEPH1	114.832	138.089	36.7134	27.4305	-1.9793	1.87793e-14	6.51124e-13
KCNJ5	105.437	92.8141	22.9459	27.4305	-1.97651	5.43439e-08	7.17097e-07
FLG	202222	168638	43435.4	51059.9	-1.97256	7.73982e-15	2.76953e-13
CALB1	2017.91	2074.73	517.43	528.037	-1.96889	3.1639e-44	1.097e-41
MXRA8	179.556	156.199	40.1553	46.0441	-1.96166	9.35531e-15	3.31808e-13
SEMA3G	57.416	50.9346	16.0621	11.7559	-1.96161	2.2336e-05	0.000170401
NTNG1	122.14	127.902	29.8296	35.2678	-1.9415	4.50092e-09	7.17223e-08
BMP4	360.155	245.618	82.6052	75.4339	-1.9385	3.89939e-05	0.000281669
TH	121.096	142.617	22.9459	46.0441	-1.93451	4.56935e-12	1.13725e-10
GPR68	92.9096	123.375	19.504	37.2271	-1.93072	4.30454e-07	4.77992e-06
SH3GL3	500.041	632.72	154.885	144.99	-1.91741	5.04923e-09	7.9827e-08
PCSK5	663.938	611.215	150.295	188.095	-1.91391	3.27158e-21	2.19305e-19
MXRA5	3787.37	5534.89	1270.05	1219.68	-1.90469	2.02256e-08	2.87243e-07
IGFBP6	3419.91	3368.47	857.028	958.108	-1.90299	3.60943e-53	1.86117e-50
TMEM132D	85.6021	132.43	37.8607	20.5729	-1.89967	1.04032e-05	8.55311e-05
SLC40A1	183.731	99.6053	37.8607	38.2068	-1.89717	2.58462e-16	1.09887e-14
METTL7A	1281.94	1140.93	384.343	267.447	-1.89424	6.39437e-52	3.06169e-49
SFTA1P	174.336	135.825	36.7134	47.0237	-1.88908	6.96197e-08	9.00356e-07
DIAPH3	11017.6	12840	3116.05	3331.83	-1.88756	3.29336e-18	1.70694e-16
DPP4	442.625	398.421	103.256	124.417	-1.88522	8.6042e-28	9.83127e-26
CARD11	814.264	991.526	195.04	293.898	-1.88491	8.38558e-20	5.06408e-18
ST6GAL2	32.3618	26.0332	8.03106	7.83729	-1.87969	0.00191352	0.00861623
KLK13	2997.12	3571.08	822.61	972.803	-1.87118	1.92565e-15	7.34818e-14
PPP1R1B	87.6899	97.3416	19.504	31.3491	-1.86336	9.19115e-07	9.52752e-06
C3orf24	68.8992	79.2315	24.0932	16.6542	-1.86209	1.05523e-06	1.07719e-05
S100A3	170.16	201.474	50.4809	51.922	-1.85963	2.15762e-11	4.89727e-10
LAMB4	53.2403	79.2315	28.6823	7.83729	-1.85894	9.99718e-06	8.25301e-05
PLK1	2934.48	3516.75	790.485	992.396	-1.85536	9.44986e-14	2.94631e-12
STC1	205.654	364.465	106.698	50.9424	-1.85462	2.79409e-07	3.22e-06
CEL	274.553	315.794	87.1943	76.4135	-1.85132	4.50145e-23	3.50869e-21
C4orf19	2823.82	3213.4	717.059	961.047	-1.84705	3.04619e-18	1.58702e-16
HIST1H1A	591.907	803.634	189.303	199.851	-1.84241	6.14118e-10	1.1126e-08
GLIS1	74.1189	97.3416	26.3878	21.5525	-1.83857	1.0488e-06	1.07226e-05
HPGD	1294.47	769.678	349.925	228.261	-1.83594	0.000437384	0.00238304
CASP14	14265.3	18305.9	4820.93	4309.53	-1.83484	1.56729e-30	2.04663e-28
TMEM63C	952.062	768.546	244.374	240.017	-1.82868	1.11456e-40	3.20198e-38
SCUBE2	146.15	116.584	43.5972	30.3695	-1.82865	5.25358e-14	1.70403e-12
C1orf204	43.845	38.4839	11.4729	11.7559	-1.82548	7.04218e-06	6.02888e-05
IGLON5	60.5478	75.8359	16.0621	22.5322	-1.82121	1.6587e-05	0.000130451
THBS2	15022.1	17878	4496.24	4918.88	-1.80504	6.94201e-14	2.20543e-12
GDA	3505.51	3628.8	983.231	1059.99	-1.80393	2.11101e-50	9.87263e-48
SERPINA9	195.214	246.75	60.8066	66.6169	-1.7943	4.04089e-08	5.46853e-07
KIF20A	3275.84	3991.01	1052.07	1048.24	-1.79073	2.52923e-13	7.47984e-12
IRF4	525.096	412.004	158.327	112.661	-1.78998	1.03561e-18	5.69019e-17
NEFL	188.951	201.474	82.6052	30.3695	-1.78905	3.9013e-07	4.38052e-06
CDC20	3501.33	3643.52	960.285	1117.79	-1.78165	6.21212e-49	2.77613e-46
ATP10B	1491.77	1112.64	414.173	343.861	-1.78062	5.71623e-10	1.04313e-08
KCNJ15	1243.32	1234.88	345.335	385.007	-1.76265	8.82417e-32	1.27665e-29
GPR1	544.93	358.806	128.497	138.132	-1.76107	1.11723e-28	1.35347e-26
PIF1	310.047	329.377	99.8146	89.1491	-1.75866	2.34829e-14	8.01767e-13
MOXD1	180.599	176.573	49.3336	56.8203	-1.75046	7.33885e-11	1.52779e-09
PSRC1	774.594	998.317	228.311	298.797	-1.74995	2.05748e-09	3.47697e-08
CTSK	1439.58	1233.75	413.026	383.047	-1.74766	5.83081e-25	5.25819e-23
TP53AIP1	548.062	559.148	158.327	171.441	-1.74741	1.01995e-19	6.08642e-18
WISP2	24.0103	35.0882	6.88376	10.7763	-1.74264	0.000543703	0.00288907
SCN4B	842.45	928.141	236.343	295.858	-1.73419	1.29994e-23	1.06701e-21
SPINK1	610.698	833.063	208.807	225.322	-1.73363	7.35418e-05	0.000495453
FXYD6	64.7235	32.8245	6.88376	22.5322	-1.72951	0.00198797	0.0088919
PTCHD1	152.413	105.265	42.4499	35.2678	-1.72926	0.000701504	0.00361256
MAPK11	324.661	325.981	82.6052	113.641	-1.7292	1.02771e-15	4.10065e-14
CYP2C18	18.7907	37.352	9.17835	7.83729	-1.72224	0.000282225	0.00161789
PEG10	7621.72	8468.72	2490.77	2392.33	-1.72033	4.54759e-39	1.12904e-36
PSAPL1	401.912	307.871	99.8146	115.6	-1.72026	8.58391e-08	1.09255e-06
SELENBP1	164.941	177.705	63.1012	41.1458	-1.71671	2.90216e-15	1.0848e-13
KREMEN2	1772.59	1469.18	503.662	483.952	-1.71476	6.22652e-19	3.51728e-17
KITLG	3141.18	3741.99	986.673	1111.91	-1.71365	9.17548e-34	1.46443e-31
DLGAP5	3175.63	3634.46	1008.47	1075.67	-1.70822	2.17504e-24	1.87726e-22
SPRR2G	8250.16	11943.6	3011.65	3186.84	-1.70392	0.000917605	0.00456307
ZNF662	1581.55	1214.51	434.824	425.173	-1.70099	2.18275e-08	3.07604e-07
CDCA3	924.92	1002.84	274.203	320.349	-1.69705	8.35621e-25	7.4686e-23
MKI67	14831.1	21489.9	5083.66	6145.41	-1.69356	0.000320113	0.00180879
PLXNC1	1630.61	1748.75	621.833	424.193	-1.69183	2.01752e-40	5.55786e-38
HNMT	163.897	161.859	60.8066	40.1661	-1.68982	1.06138e-13	3.28881e-12
SLC43A2	405.044	400.685	159.474	91.1085	-1.68501	7.49029e-19	4.16104e-17
HIST1H4A	1563.8	1860.81	551.848	519.22	-1.67689	1.92404e-16	8.26763e-15
MFNG	186.863	151.672	35.5661	71.5152	-1.6606	3.15661e-05	0.000232781
DNER	1630.61	1506.53	489.894	503.546	-1.65895	1.81808e-36	3.54967e-34
BCAM	4486.8	3616.35	1272.35	1294.13	-1.65869	2.83326e-10	5.44192e-09
SYN1	125.271	109.792	47.039	27.4305	-1.65833	2.54598e-07	2.96294e-06
KCTD11	15241.3	20468.9	5602.24	5740.81	-1.65453	7.91514e-06	6.6572e-05
HIST1H3B	7520.45	10119	2740.88	2863.55	-1.65417	5.07744e-06	4.49219e-05
BIRC5	4265.49	4432.44	1362.99	1404.83	-1.65192	1.6122e-46	6.35714e-44
PMFBP1	648.279	717.611	192.745	243.936	-1.64519	3.94624e-19	2.27389e-17
DCT	6016.16	4611.27	2066.28	1338.22	-1.64228	2.77788e-11	6.20701e-10
HIST1H2BM	1422.87	1829.12	483.011	559.386	-1.64142	2.84578e-08	3.95499e-07
ZNF681	3270.63	3727.28	1163.36	1090.36	-1.63462	1.27371e-25	1.22557e-23
C15orf42	1067.94	1645.75	458.918	420.274	-1.62601	0.00195123	0.00875485
SLC2A5	55.3282	43.0114	10.3256	21.5525	-1.6252	5.21158e-07	5.67433e-06
EPPK1	49906	45086.1	15838.4	14961.4	-1.62489	4.38766e-38	9.91414e-36
FAM69C	313.178	375.784	128.497	95.0271	-1.62399	7.34439e-15	2.64214e-13
SERTAD4	490.646	426.718	129.644	169.481	-1.61674	8.44661e-16	3.44546e-14
CXCR1	44.8889	72.4403	13.7675	24.4915	-1.61669	3.00339e-06	2.78847e-05
PCYT1B	198.346	191.288	72.2795	54.861	-1.61569	5.52697e-10	1.01135e-08
MCF2L	765.199	645.171	258.141	202.79	-1.61345	1.11345e-15	4.41648e-14
ABCB5	119.008	114.32	52.7755	23.5119	-1.61284	3.52484e-08	4.82536e-07
FAM3D	57.416	46.407	11.4729	22.5322	-1.6103	0.000140964	0.000883109
HIST1H3G	7120.63	8761.87	2488.48	2724.44	-1.60728	4.09244e-10	7.69868e-09
MX2	867.504	771.941	253.552	285.081	-1.60583	5.11876e-26	5.07085e-24
MYBL2	3607.81	3883.48	1075.01	1388.18	-1.60468	2.7341e-34	4.47014e-32
SLC16A7	98.1292	70.1765	24.0932	31.3491	-1.60202	2.9263e-07	3.3589e-06
GRID1	73.0749	69.0446	26.3878	20.5729	-1.59758	5.74987e-05	0.000398586
GPR85	56.3721	43.0114	17.2094	15.6746	-1.59562	0.00023105	0.00135457
CRTAC1	45.9328	41.8795	18.3567	10.7763	-1.59177	0.000772163	0.00393218
GPSM3	429.054	401.817	111.288	164.583	-1.59063	4.40238e-15	1.6185e-13
HIST1H4I	3060.8	4466.39	1224.16	1283.36	-1.58585	0.000185668	0.00112227
RGS9BP	57.416	63.3852	204.218	158.705	1.58703	1.58276e-08	2.2998e-07
FGFRL1	742.233	548.961	1758.8	2126.84	1.58945	1.61009e-14	5.60189e-13
AKR1C1	445.757	435.773	1362.99	1290.21	1.58965	1.75897e-25	1.65294e-23
BEX2	435.318	316.926	1204.66	1063.91	1.59251	7.69496e-17	3.43879e-15
LOC100268168	54.2842	82.6272	176.683	237.078	1.59556	0.000112287	0.000721433
GBA2	6920.2	5984.24	18894.8	20147.7	1.59718	2.77633e-52	1.36175e-49
CPE	1072.11	962.097	3135.55	3036.95	1.60139	1.36125e-39	3.60195e-37
SLC7A11	2517.95	1887.97	7561.81	5816.25	1.60235	1.30906e-05	0.000105007
ARNT2	241.147	251.277	844.408	653.434	1.60491	2.42271e-09	4.04322e-08
IL1A	6593.45	6412.09	20252	19495.2	1.61173	3.81161e-53	1.91628e-50
STYK1	286.036	238.826	745.741	859.163	1.61247	1.17597e-17	5.65762e-16
PSAT1	4248.79	3103.61	12109.7	10427.5	1.61602	1.46619e-13	4.44723e-12
TSPAN15	201.478	243.354	616.097	747.481	1.61606	4.75872e-26	4.76109e-24
COQ10A	239.059	277.31	707.88	877.776	1.6186	1.14699e-09	1.99879e-08
TMC7	321.53	246.75	853.587	892.471	1.61943	4.96683e-22	3.51701e-20
ANK2	151.37	134.694	484.158	400.681	1.62908	2.19191e-12	5.6873e-11
C1orf38	212.961	219.585	744.594	599.552	1.63577	2.19854e-12	5.69017e-11
GIPR	162.853	147.144	427.941	535.874	1.6365	2.52359e-09	4.19416e-08
RUSC2	4326.04	4871.61	13697.5	15052.5	1.64423	5.56449e-36	1.04581e-33
SLC7A2	8567.51	10347.6	28055.9	31261	1.6489	7.91892e-23	5.98682e-21
GPR160	83.5142	96.2097	290.265	274.305	1.65137	4.81518e-12	1.19253e-10
IL1R2	3365.62	3480.53	11084	10493.1	1.65614	3.50539e-55	1.90523e-52
C1orf68	371.638	249.013	837.525	1119.75	1.65699	0.000135061	0.000851168
KCTD7	296.475	280.706	871.943	951.251	1.65937	8.23249e-25	7.39086e-23
APOBEC3B	149.282	255.805	632.159	650.495	1.66283	9.61977e-20	5.75755e-18
C5orf45	857.065	688.182	2486.19	2409.97	1.66381	2.04688e-37	4.37902e-35
PSORS1C2	136.755	155.067	401.553	527.058	1.66999	1.37359e-06	1.3614e-05
TSLP	7.30749	35.0882	65.3957	69.5559	1.67045	0.000427098	0.00233395
SOWAHC	11509.3	10280.9	35609.7	33892.3	1.67338	2.28317e-53	1.20828e-50
IRAK2	764.155	574.994	1901.07	2383.51	1.67784	2.70536e-07	3.12492e-06
SMOC1	656.63	724.403	2201.66	2252.24	1.68932	3.35669e-36	6.49068e-34
ACVR2B	450.977	499.159	1652.1	1431.28	1.69831	7.91352e-27	8.37584e-25
CYSTM1	1238.1	1337.88	3959.31	4438.84	1.70495	9.48576e-33	1.46737e-30
NPW	29.23	28.297	95.2254	93.0678	1.71067	2.15675e-06	2.06005e-05
ADAMTSL3	13.5711	18.1101	60.8066	43.1051	1.71366	2.61604e-05	0.000196668
KCNS1	622.181	718.743	2206.25	2197.38	1.71546	2.73659e-37	5.7326e-35
PSG7	1863.41	2246.78	6966.37	6554.91	1.71795	4.5479e-50	2.0786e-47
CLDN6	20.8786	20.3738	67.6903	68.5763	1.72388	1.08824e-05	8.90334e-05
TM4SF19	276.641	295.42	943.076	956.149	1.73117	5.10303e-25	4.68594e-23
KCNE1L	12.5271	24.9013	60.8066	63.678	1.73376	5.83374e-05	0.000403844
SAA2	32.3618	29.4289	95.2254	110.702	1.73667	1.61154e-07	1.94878e-06
C2orf82	17.7468	20.3738	66.543	61.7186	1.75045	2.26534e-05	0.000172692
ASNS	4288.45	3202.09	14166.8	11047.6	1.75111	7.89176e-07	8.30472e-06
AKAP12	808	993.79	2849.88	3218.19	1.75181	6.36332e-23	4.88421e-21
SPATA2L	1080.47	580.654	2755.8	2840.04	1.7522	7.05687e-20	4.28742e-18
MIR23A	26.0982	27.1651	82.6052	97.9661	1.76135	1.36404e-06	1.35395e-05
SAA2-SAA4	14.615	13.5825	39.008	56.8203	1.76488	0.000104482	0.000675391
NXPH3	33.4057	43.0114	149.148	110.702	1.76571	6.87734e-06	5.90283e-05
CHP2	367.463	303.344	1210.4	1073.71	1.76766	3.17862e-22	2.29935e-20
S100A7	62.6357	84.8909	262.73	240.017	1.76886	2.18655e-12	5.6873e-11
COL22A1	623.225	683.655	2093.81	2382.54	1.7762	1.28092e-25	1.22663e-23
MAT2A	5657.04	3642.39	15934.8	15988.1	1.77937	1.1751e-38	2.84715e-36
LOC284454	606.522	525.192	1920.57	1965.2	1.77969	2.3304e-37	4.93309e-35
FCGBP	13.5711	24.9013	74.5741	57.8	1.78273	1.42099e-06	1.40423e-05
C11orf9	45.9328	43.0114	137.675	168.502	1.78339	1.11747e-09	1.95073e-08
CNST	5088.1	4581.85	16074.7	17259.7	1.78543	1.15929e-64	8.03904e-62
RGS2	5329.25	4610.14	17893.2	16411.3	1.78717	7.81924e-42	2.3825e-39
ACAN	147.194	249.013	674.609	693.6	1.78796	1.7757e-17	8.42201e-16
PLAUR	2197.47	3052.68	8791.71	9360.66	1.78973	3.30642e-35	5.63493e-33
ELOVL3	4.17571	7.92315	12.6202	29.3898	1.79586	0.00106523	0.00521211
PRSS22	2615.04	1826.85	6333.06	9156.89	1.80209	8.11646e-05	0.000539755
C8orf47	13.5711	6.79127	50.4809	20.5729	1.80301	0.00107169	0.00523991
MGARP	32.3618	18.1101	95.2254	82.2915	1.81441	1.87829e-06	1.81076e-05
TMEM119	48.0207	21.5057	143.412	101.885	1.81889	0.00116588	0.00563197
AKR1C4	39.6693	53.1983	158.327	170.461	1.82391	6.85006e-10	1.22886e-08
HAP1	717.178	853.437	2739.74	2848.85	1.83116	8.44465e-47	3.39644e-44
SLC5A1	4262.36	3967.24	14391.7	14891.8	1.83119	1.3093e-67	1.09709e-64
RASSF4	11.4832	18.1101	58.512	47.0237	1.83439	1.95027e-05	0.000150672
CD83	293.344	336.168	885.711	1365.65	1.83849	0.000282952	0.00162159
SAA1	28.186	23.7695	87.1943	98.9457	1.84104	0.000153509	0.000950449
NTNG2	22.9664	31.6926	103.256	93.0678	1.84471	3.25031e-07	3.69287e-06
ALDH1A3	51054.3	48589.3	183552	175731	1.85027	8.18911e-37	1.64683e-34
LCE6A	5689.41	4541.1	18982	18015	1.85453	5.69573e-57	3.36885e-54
FOXD1	5131.95	4980.27	17279.4	19373.8	1.85784	3.33556e-31	4.6582e-29
TNFSF15	238.016	126.77	664.283	665.19	1.86573	1.4998e-27	1.66635e-25
ASIC3	42.801	55.4621	192.745	166.542	1.87042	1.032e-11	2.46188e-10
LOC100128071	21.9225	16.9782	63.1012	79.3525	1.87263	3.94745e-06	3.57421e-05
DHDH	145.106	169.782	609.213	547.63	1.87728	1.85938e-21	1.26753e-19
IL12A	13.5711	1.13188	28.6823	25.4712	1.88095	0.000611501	0.00320325
KCNAB3	15.6589	13.5825	48.1863	59.7593	1.88422	4.2528e-05	0.000305224
TCF7	99.1731	106.397	345.335	417.335	1.89143	2.74198e-18	1.43224e-16
NHLRC1	264.114	270.519	987.82	1006.11	1.899	1.33343e-31	1.90179e-29
CLDN16	45.9328	83.759	240.932	243.936	1.9025	1.99143e-14	6.86923e-13
GAN	3400.07	3155.68	12304.7	12230.1	1.904	5.4215e-72	5.45131e-69
KCNJ12	102.305	66.7809	329.273	304.675	1.90661	1.82658e-15	6.99666e-14
UNC5B	889.426	768.546	3312.24	2960.53	1.91968	3.05123e-47	1.25225e-44
MIR4720	17.7468	22.6376	80.3106	72.4949	1.91983	1.35093e-06	1.34294e-05
CYP4F3	172.248	200.343	673.461	739.644	1.92321	2.57995e-27	2.81972e-25
TNFRSF18	339.276	259.2	1115.17	1159.92	1.92656	1.93347e-32	2.92347e-30
GPR111	151.37	153.936	595.446	569.183	1.93155	2.96575e-23	2.33888e-21
KLF15	81.4264	45.2752	237.49	246.875	1.93466	1.01858e-13	3.17083e-12
ADRB1	58.4599	23.7695	144.559	171.441	1.9422	1.59988e-06	1.5641e-05
MIR1307	52.1964	40.7476	189.303	169.481	1.94868	7.44085e-12	1.80284e-10
TXNRD1	7733.42	5804.28	26888	25586.8	1.95464	8.65371e-72	8.28696e-69
RELB	671.245	684.787	2504.54	2759.7	1.95684	3.51856e-48	1.53822e-45
MIR24-2	33.4057	20.3738	102.109	106.783	1.95763	6.91441e-08	8.94779e-07
ROPN1	16.7028	15.8463	60.8066	65.6373	1.95781	5.37355e-06	4.71681e-05
FIBCD1	27.1421	29.4289	106.698	113.641	1.96159	4.91499e-09	7.79499e-08
LNX1	4215.38	5450	18336.1	19552.1	1.97085	3.05806e-56	1.75708e-53
C10orf10	272.465	332.772	1084.19	1305.89	1.98149	4.39289e-14	1.44821e-12
SGSM1	202.522	242.222	886.858	879.735	1.98992	2.19903e-31	3.09248e-29
KCNJ18	43.845	38.4839	169.799	157.725	1.99213	5.27029e-11	1.12991e-09
NFE2	10.4393	5.65939	29.8296	34.2881	1.99378	4.08546e-05	0.000294264
SLC39A2	1061.67	1056.04	4293.17	4189.03	2.00193	5.03128e-65	3.61354e-62
TGFB2	464.548	479.917	1753.06	2033.78	2.00343	5.75651e-23	4.46963e-21
C15orf27	15.6589	27.1651	96.3727	78.3729	2.02876	1.07437e-07	1.33947e-06
CLDN23	28.186	24.9013	127.35	90.1288	2.03443	1.82505e-05	0.000142145
SMPDL3B	39.6693	24.9013	133.086	132.254	2.03889	2.34863e-15	8.89473e-14
PDGFRA	77.2506	58.8577	250.11	309.573	2.03985	3.34439e-10	6.35686e-09
LOC728463	12.5271	9.05503	39.008	49.9627	2.04349	9.45532e-05	0.000617619
GALNT12	70.9871	66.7809	320.095	248.834	2.04601	3.62202e-06	3.30935e-05
CALB2	177.468	153.936	687.229	697.518	2.06296	1.31239e-27	1.47442e-25
SYTL2	510.481	344.091	1840.26	1739.88	2.06674	5.3795e-48	2.25378e-45
LOC100630918	44.8889	29.4289	183.567	130.295	2.07835	7.88095e-06	6.63398e-05
FLNC	2510.65	3565.42	11046.1	14762.5	2.08665	1.64791e-06	1.60871e-05
TRPV6	75.1628	48.6708	261.583	266.468	2.09227	4.36544e-19	2.50111e-17
UNC13A	4.17571	10.1869	26.3878	35.2678	2.10191	0.000488795	0.00262896
LOC100131138	305.871	272.783	1208.1	1290.21	2.11018	1.05591e-41	3.16929e-39
GAL	339.276	391.63	1553.44	1608.6	2.1131	4.98321e-44	1.69851e-41
KLHDC7B	12.5271	4.52752	42.4499	31.3491	2.11344	0.000274108	0.0015754
FAM196B	263.07	242.222	1153.03	1033.54	2.11348	9.76691e-36	1.80195e-33
IGFN1	43.845	70.1765	208.807	285.081	2.11488	1.32452e-05	0.000106162
LBH	2126.48	2560.31	10677.9	9704.52	2.12065	1.32198e-42	4.21984e-40
KIAA1875	9.39535	0	18.3567	22.5322	2.12169	0.00203924	0.00907682
NKD2	3.13178	16.9782	41.3026	47.0237	2.13493	4.42225e-05	0.000315808
VRTN	6.26357	11.3188	32.1242	46.0441	2.15246	0.00202435	0.00903255
C1orf115	86.646	108.66	477.274	391.864	2.15385	5.82771e-22	4.08346e-20
LCN2	1934.4	1786.1	8553.08	8324.18	2.18151	2.42459e-87	3.48274e-84
SNAI1	13.5711	18.1101	55.0701	89.1491	2.18657	0.00216339	0.00954912
ZEB1	20.8786	39.6158	133.086	144.99	2.20061	2.09003e-11	4.75996e-10
BMPER	24.0103	30.5607	134.233	123.437	2.23932	2.31227e-11	5.21883e-10
C17orf99	3.13178	7.92315	25.2405	27.4305	2.25232	0.000760799	0.00388218
ANKRD31	54.2842	47.5389	290.265	195.932	2.25548	2.46679e-05	0.000186915
ADAMTS9	62.6357	53.1983	287.971	267.447	2.26152	7.57333e-19	4.19558e-17
LOC154092	5.21964	11.3188	48.1863	31.3491	2.26578	0.00050081	0.00268353
MIR27A	32.3618	20.3738	120.466	133.234	2.26627	6.05815e-11	1.28107e-09
DDX43	45.9328	62.2533	231.753	295.858	2.28596	5.27677e-13	1.49039e-11
GAD1	38.6253	66.7809	261.583	252.752	2.28675	3.92843e-18	2.01019e-16
TMPRSS6	25.0543	46.407	159.474	198.871	2.32612	4.7175e-17	2.17589e-15
PTF1A	6.26357	7.92315	44.7445	27.4305	2.34696	0.0022193	0.00976588
APOBEC3A_B	31.3178	64.5171	238.637	251.773	2.35536	6.46849e-22	4.51671e-20
DDIT3	652.455	563.676	3283.55	2942.9	2.35611	5.30544e-46	1.93986e-43
NNMT	9.39535	9.05503	55.0701	40.1661	2.36786	3.80195e-06	3.46274e-05
FAM101A	3.13178	19.2419	59.6593	55.8407	2.36801	1.82372e-07	2.18825e-06
PLA2G16	36.5375	54.3302	253.552	217.485	2.374	5.44309e-21	3.55391e-19
NTRK2	15.6589	11.3188	83.7525	56.8203	2.38148	1.51159e-05	0.000119678
FAM19A3	1.04393	7.92315	27.5351	19.5932	2.39388	0.000350867	0.00195998
NKAIN1	18.7907	14.7144	87.1943	89.1491	2.39593	2.6381e-10	5.10608e-09
LOC100289255	83.5142	73.5721	369.429	458.481	2.39792	9.65289e-13	2.63749e-11
SLC2A10	35.4935	41.8795	211.102	201.81	2.41593	5.08528e-21	3.33111e-19
KCNJ11	41.7571	50.9346	217.986	277.244	2.41759	8.60163e-15	3.067e-13
MTMR9LP	25.0543	22.6376	146.854	112.661	2.444	1.12981e-13	3.4794e-12
RFPL3-AS1	3.13178	3.39564	16.0621	19.5932	2.44953	0.00221091	0.00973534
PPP1R16B	8.35142	4.52752	28.6823	42.1254	2.45889	3.65444e-05	0.000266115
GFRA1	15.6589	19.2419	87.1943	106.783	2.47455	2.27096e-11	5.13135e-10
FA2H	484.382	545.566	2940.51	2798.89	2.47833	5.80988e-77	6.49093e-74
C10orf35	52.1964	61.1215	317.8	324.268	2.50235	3.36e-26	3.39546e-24
PADI2	79.3385	56.5939	356.808	413.417	2.50239	2.07763e-15	7.89813e-14
ENDOU	58.4599	56.5939	274.203	379.129	2.50551	3.23113e-34	5.24016e-32
LONRF2	5.21964	6.79127	33.2715	36.2474	2.53306	9.10403e-06	7.56851e-05
SCN7A	37.5814	28.297	182.42	200.83	2.54041	1.35723e-16	5.93346e-15
FOXE1	40.7132	7.92315	127.35	159.685	2.56112	5.5773e-07	6.02037e-06
FOXF1	16.7028	23.7695	108.993	130.295	2.56374	2.73043e-12	6.98586e-11
HTRA4	3.13178	3.39564	18.3567	20.5729	2.57628	0.00152218	0.00708751
CHAC1	1598.25	1309.58	9080.83	8487.78	2.59498	3.2313e-105	5.9074e-102
IL32	22.9664	33.9564	153.737	191.034	2.59856	1.31405e-14	4.6118e-13
DAGLA	1.04393	4.52752	11.4729	23.5119	2.65061	0.000550971	0.00291964
COL15A1	17.7468	21.5057	133.086	115.6	2.66347	4.24774e-13	1.21684e-11
CAPN8	51.1525	58.8577	351.072	357.576	2.68743	4.22063e-31	5.81348e-29
TDRD10	3.13178	5.65939	34.4188	22.5322	2.69559	0.000185778	0.00112259
RCSD1	26.0982	13.5825	107.846	149.888	2.69937	1.27317e-06	1.27611e-05
KCNK13	45.9328	55.4621	347.63	318.39	2.71558	3.54191e-26	3.56139e-24
LOC389458	1.04393	7.92315	29.8296	29.3898	2.72336	5.75999e-05	0.000399151
ASIC2	6.26357	10.1869	55.0701	53.8813	2.72748	2.16726e-07	2.56224e-06
LMCD1	123.183	155.067	863.912	1013.95	2.75463	3.00807e-27	3.26986e-25
NR4A1	572.072	449.356	3127.52	3770.71	2.75564	2.27135e-20	1.43638e-18
CGNL1	54.2842	74.704	440.561	450.644	2.78852	2.72477e-33	4.24768e-31
CES1	13.5711	2.26376	52.7755	56.8203	2.79102	1.84994e-07	2.21574e-06
SPANXN5	51.1525	97.3416	538.081	493.749	2.79673	1.15983e-35	2.12038e-33
LOC644554	0	4.52752	16.0621	15.6746	2.80936	0.000602442	0.00316074
HKDC1	10.4393	13.5825	87.1943	83.2712	2.82706	6.64183e-17	2.98808e-15
RND1	22.9664	20.3738	167.505	145.969	2.85457	4.72955e-17	2.17646e-15
RSPH10B	2.08786	2.26376	16.0621	15.6746	2.86653	0.00171319	0.00782294
RSPH10B2	2.08786	2.26376	16.0621	15.6746	2.86653	0.00171319	0.00782294
LOC100287482	3.13178	9.05503	57.3647	33.3085	2.89535	0.000558403	0.0029528
TGM5	0	5.65939	22.9459	19.5932	2.91007	6.30374e-06	5.44771e-05
NEK5	0	3.39564	14.9148	10.7763	2.91951	0.00116512	0.00563119
MIR181A2HG	15.6589	12.4507	106.698	111.681	2.9577	4.5205e-14	1.48784e-12
PTPRH	37.5814	87.1547	473.832	508.444	2.97725	1.47902e-40	4.18917e-38
NRIP3	605.478	525.192	4205.98	4827.77	2.99815	7.27262e-41	2.1196e-38
GLRX	2466.8	2173.21	18774.3	18787	3.01705	2.10239e-163	8.4558e-160
SSPO	2.08786	2.26376	13.7675	21.5525	3.02087	2.37059e-05	0.000180236
C1QL2	4.17571	0	14.9148	19.5932	3.04684	0.00115173	0.00558039
ENPP4	5.21964	3.39564	42.4499	29.3898	3.05981	8.61634e-09	1.31269e-07
GAB3	4.17571	6.79127	40.1553	52.9017	3.08495	6.88698e-08	8.91803e-07
TMC5	41.7571	58.8577	384.343	476.115	3.09626	2.10877e-39	5.43684e-37
LOXHD1	2.08786	3.39564	27.5351	19.5932	3.10343	0.000154968	0.000958303
ESM1	5.21964	0	17.2094	28.4102	3.12763	0.00191404	0.00861623
AOC4	1.04393	2.26376	13.7675	15.6746	3.15399	0.0020752	0.00921041
NRN1L	4.17571	4.52752	34.4188	44.0847	3.17314	5.50804e-07	5.96161e-06
FAM26E	18.7907	40.7476	251.257	288.02	3.17914	2.61492e-24	2.21882e-22
CRTAM	7.30749	10.1869	81.4579	80.3322	3.20916	2.90463e-12	7.40331e-11
IL13RA2	4.17571	5.65939	53.9228	41.1458	3.27296	5.56522e-08	7.33879e-07
TMC1	5.21964	7.92315	74.5741	54.861	3.29989	1.46329e-11	3.41775e-10
TDRD5	0	2.26376	12.6202	9.79661	3.30779	0.00170651	0.00780487
LAT2	107.525	98.4735	1062.39	1049.22	3.35764	1.27645e-69	1.11606e-66
APOBEC3A	18.7907	27.1651	268.467	229.241	3.43698	1.44208e-35	2.58931e-33
CCR1	18.7907	19.2419	217.986	205.729	3.47778	5.00812e-26	4.9858e-24
ADAMTS15	75.1628	118.847	1136.97	1079.59	3.51412	2.37206e-80	3.18014e-77
DLL4	4.17571	1.13188	34.4188	32.3288	3.65259	1.07246e-06	1.09145e-05
OPN1MW2	3.13178	3.39564	48.1863	39.1864	3.7426	2.13295e-08	3.01008e-07
SRD5A2	1.04393	2.26376	24.0932	22.5322	3.81722	1.66621e-05	0.000130991
MAT1A	5.21964	0	37.8607	38.2068	3.86526	1.0335e-08	1.5441e-07
CHST6	81.4264	71.3084	1192.04	1154.04	3.94115	2.00405e-94	3.10011e-91
OPN1MW	4.17571	3.39564	61.9539	58.7796	3.99513	1.80323e-11	4.1396e-10
ANKRD33	4.17571	0	41.3026	29.3898	4.08146	1.60052e-07	1.93894e-06
VTCN1	4.17571	9.05503	122.76	105.803	4.11063	8.08581e-28	9.29175e-26
LOC729966	1.04393	1.13188	22.9459	14.6949	4.11267	2.00276e-06	1.91879e-05
SPSB4	0	3.39564	34.4188	26.4508	4.16397	2.80201e-07	3.22543e-06
DSCAML1	1.04393	7.92315	100.962	71.5152	4.26562	2.35528e-09	3.94706e-08
GOLT1A	24.0103	20.3738	434.824	482.973	4.37006	1.13146e-63	7.3399e-61
LOC340508	0	1.13188	9.17835	14.6949	4.3986	0.000764711	0.00389698
CCR2	0	2.26376	30.9769	20.5729	4.50918	9.33901e-08	1.17489e-06
ALDH1A1	14.615	12.4507	344.188	315.451	4.60714	5.20333e-61	3.17088e-58
SLC5A8	22.9664	18.1101	518.577	499.627	4.63157	1.0953e-63	7.3399e-61
CST1	1.04393	0	19.504	13.7153	4.99193	3.75848e-05	0.000272648
KISS1	3.13178	2.26376	104.404	68.5763	5.00269	3.03468e-08	4.19432e-07
TEX28	3.13178	0	53.9228	48.983	5.0382	7.23977e-12	1.75835e-10
EMX1	0	0	28.6823	32.3288	Inf	1.63703e-09	2.80653e-08
KCNB1	0	0	26.3878	14.6949	Inf	2.90278e-06	2.70756e-05
OPN1LW	0	0	19.504	17.6339	Inf	3.07721e-06	2.84518e-05
SCARA5	0	0	19.504	12.7356	Inf	1.38366e-05	0.000110506
IGSF23	0	0	17.2094	9.79661	Inf	0.000140373	0.000880234
KLF14	0	0	10.3256	11.7559	Inf	0.000179925	0.00109347
CXCL10	0	0	10.3256	8.81695	Inf	0.000352764	0.00196949
HLX	0	0	11.4729	9.79661	Inf	0.000480748	0.00259331
VNN3	0	0	17.2094	8.81695	Inf	0.00110159	0.00536394
KRTAP4-2	0	0	8.03106	10.7763	Inf	0.00119651	0.00575779
GPR17	0	0	8.03106	7.83729	Inf	0.00148711	0.00695182
IL33	82.4703	126.77	0	0	inf	1.88953e-11	4.32293e-10
SV2B	13.5711	18.1101	0	0	inf	7.15383e-06	6.10885e-05
TNNT3	12.5271	27.1651	0	0	inf	0.000549361	0.00291264
DYNLRB2	7.30749	6.79127	0	0	inf	0.000899515	0.00448142
KRT20	10.4393	6.79127	0	0	inf	0.00193698	0.00870061

## Sheet: Table S2
Supplementary Table S2
Genes Changed > 3 fold in both BAF Knockdown and in p63 Knockdown
	Log2 fold change BAFi/Ctrli	Log2 fold change p63i/Ctrli
KRT24	-4.98401	-3.32043
WNT1	-5.32576	-6.6067
SERPINA12	-5.32576	-4.07502
C12orf36	-4.44107	-9.89818
ASPRV1	-4.43709	-6.55685
LINC00278	-5.32576	3.23874
MCF2	-4.91933	2.28773
IL9R	-4.13708	-4.41052
WNT6	-5.37889	1.70909
ASTN1	-3.53053	-3.37064
GBP6	-3.47407	-3.16368
SLC24A4	-5.32576	3.93439
ASCL2	-3.46868	1.87041
LOC645434	-4.13708	-2.68091
CLDN17	-3.44434	-4.73987
LOC100506834	-5.32576	2.25747
PTGS1	-3.75941	-2.6004
TMPRSS11B	-5.37889	-4.12639
PADI1	-3.0931	-2.87915
SPINK7	-4.13708	-5.88448
C6orf7	-3.86946	-4.13891
CXCR2	-5.37889	1.7424
CLIC5	-4.53516	-7.02405
STMN3	-2.9551	-2.13279
FMOD	-3.86946	-4.99262
SPRR4	-2.94384	-4.86678
FABP3	-2.93706	-2.88712
PSG2	-3.6057	-10.6689
ARG1	-3.11531	-4.98491
CXCR4	-4.91933	-4.90101
LPPR5	-5.32576	-1.62323
CSMD2	-3.06789	-4.66857
FAM25B	-4.44107	-3.24346
FAM25G	-4.44107	-3.24346
FAM25C	-4.44107	-3.24346
KRT10	-2.68416	1.74284
PRDM9	-4.06163	inf
TTTY4B	-4.91933	-8.04652
TTTY4	-4.91933	-8.04652
TTTY4C	-4.91933	-8.04652
IL17REL	-5.32576	-4.77486
PLA2G3	-3.41387	-3.71171
CPVL	-3.65739	4.15445
NTSR1	-3.75941	-3.91236
GADD45G	-2.5169	2.24049
ZNF804A	-4.3046	inf
PIK3C2G	-2.40648	3.34082
CALML3	-2.39948	-2.75056
LSP1	-2.31428	-1.60615
SLAMF8	-3.65739	1.90957
IL1F10	-2.32047	-4.84784
MDGA1	-2.55877	-3.29137
EPHB6	-2.22819	1.7093
KRT23	-2.22178	-4.09484
PHYHIPL	-3.46868	-2.57904
HMCN1	-3.7285	-2.10893
RUNDC3A	-3.11531	-2.21304
GRIA1	-3.65739	-6.7024
CCBP2	-3.44434	1.82486
KIAA1239	-2.15135	-5.79332
SKIDA1	-4.13708	3.22421
MPZ	-5.32576	-2.26596
CELP	-3.86946	2.60006
C20orf26	-3.65739	1.68783
TEX12	-3.06789	-7.34414
LY6G6C	-2.01889	-2.86227
ARC	-3.11531	-5.30914
CCL22	-4.3046	-3.44548
VEPH1	-2.39911	2.34497
KCNJ5	-4.91933	-3.00771
FLG	-1.97256	-3.13141
CALB1	-3.06789	-7.41821
SEMA3G	-2.5169	-2.84415
NTNG1	-2.55877	-2.97454
SH3GL3	-2.9551	-4.29985
IGFBP6	-1.90299	-3.89705
SLC40A1	-2.39911	3.12551
METTL7A	-3.6057	2.14977
SFTA1P	-2.31428	-3.7799
DIAPH3	-1.88756	-4.85017
DPP4	-1.88522	1.96155
ST6GAL2	-3.65739	-2.46608
KLK13	-1.87118	-2.77093
PPP1R1B	-4.69675	-5.5012
S100A3	-3.75941	-2.04688
PLK1	-1.85536	-2.81984
CEL	-1.85132	2.36293
C4orf19	-1.84705	-4.35274
GLIS1	-4.69675	-2.12012
CASP14	-1.83484	1.7116
TMEM63C	-1.82868	2.03116
SCUBE2	-1.82865	2.64748
C1orf204	-5.32576	2.30192
IGLON5	-3.86946	-3.26612
THBS2	-1.80504	-4.25318
GDA	-1.80393	-2.79134
SERPINA9	-2.10069	-5.45278
KIF20A	-1.79073	-2.28327
NEFL	-2.31428	-2.75463
CDC20	-1.78165	-3.02895
GPR1	-1.76107	2.50575
PIF1	-3.53053	-2.71922
TP53AIP1	-2.36445	-2.08142
WISP2	-3.65739	1.78764
SCN4B	-3.7285	-4.54661
SPINK1	-4.91933	inf
PTCHD1	-3.46868	-7.30093
CYP2C18	-4.13708	2.66616
PEG10	-1.72033	-2.60814
SELENBP1	-4.3046	2.65933
DLGAP5	-1.70822	-2.47664
SPRR2G	-5.32576	-6.71885
ZNF662	-1.70099	-1.82817
CDCA3	-1.69705	-2.42394
MKI67	-1.69356	-2.69953
HNMT	-2.10069	2.20748
HIST1H4A	-1.67689	-1.67324
MFNG	-3.44434	-3.83735
BCAM	-1.65869	-2.57713
SYN1	-3.06789	-3.20941
KCTD11	-1.65453	-2.90236
HIST1H3B	-1.65417	-2.39322
BIRC5	-1.78998	-2.82026
PMFBP1	-2.75028	-3.64722
HIST1H2BM	-2.15135	-1.93383
ZNF681	-1.63462	-2.11067
C15orf42	-1.62601	-2.54831
SLC2A5	-4.91933	6.08464
SERTAD4	-2.89286	-1.87352
CXCR1	-4.3046	2.45583
PCYT1B	-1.61569	-1.71281
HIST1H3G	-1.60728	-2.53695
MYBL2	-1.60468	-2.03401
GRID1	-3.65739	-3.58773
CRTAC1	-4.13708	-2.01889
HIST1H4I	-1.58585	-1.72738
AKR1C1	-1.78998	-2.78077
LOC100268168	-3.65739	-2.29182
SLC7A11	1.60235	-2.38534
IL1A	1.61173	-2.73214
TSPAN15	1.61606	2.71577
RUSC2	1.64423	-2.0161
SLC7A2	1.6489	-4.53854
IL1R2	-1.9415	-8.08142
C1orf68	-4.91933	inf
SOWAHC	1.67338	-2.30379
IRAK2	1.67784	-3.19292
SMOC1	-1.99988	-4.06967
ADAMTSL3	-4.91933	2.32892
KCNS1	1.71546	-2.46949
PSG7	-4.53516	-8.97456
TM4SF19	-3.26004	-2.08989
KCNE1L	-5.32576	-3.43564
ASNS	1.75111	-2.08315
CHP2	-2.94384	-3.4507
S100A7	-1.82868	-1.94216
LOC284454	1.77969	-1.81034
FCGBP	-4.91933	2.31725
CNST	1.78543	-1.59245
RGS2	1.78717	-2.70147
ACAN	-4.91933	inf
ELOVL3	-5.37889	3.75797
C8orf47	-4.91933	3.82194
MGARP	-3.65739	-1.9234
AKR1C4	-5.37889	-2.71712
HAP1	1.63577	-1.66268
SLC5A1	-1.70822	-2.99172
LCE6A	-3.06789	-9.43803
FOXD1	1.85784	-3.16553
TNFSF15	1.86573	1.91604
DHDH	-2.39948	-2.84682
IL12A	-4.91933	3.06276
KCNJ12	-2.06762	-1.7043
ADRB1	-5.37889	inf
RELB	-3.72702	-2.04658
MIR24-2	-5.32576	-3.65265
LNX1	1.97085	-1.58668
C10orf10	-3.41387	-1.62014
KCNJ18	-5.32576	-1.8542
NFE2	-3.06789	3.69807
SMPDL3B	-5.37889	4.44301
PDGFRA	-2.5169	-4.68692
GALNT12	-2.06762	2.18331
CALB2	1.78273	-1.78769
FLNC	2.08665	-3.37484
TRPV6	-3.65739	2.11212
GAL	-2.32319	-3.32785
FAM196B	1.98992	-7.52807
IGFN1	-5.32576	inf
LBH	-2.89286	-4.04954
C1orf115	2.15385	2.54527
LCN2	2.18151	-2.55361
ZEB1	-5.32576	-2.64732
MIR27A	-3.65739	-2.34532
TMPRSS6	-4.91933	1.89271
APOBEC3A_B	2.35536	2.3307
PLA2G16	-1.60583	2.21996
LOC100289255	-2.94384	-3.96041
SLC2A10	-4.91933	2.88299
MTMR9LP	-4.91933	1.94
C10orf35	-5.32576	1.70733
ENDOU	-5.37889	3.97813
SCN7A	-5.32576	inf
FOXE1	-5.37889	-2.25537
FOXF1	-4.13708	inf
CHAC1	-1.74995	-1.84184
IL32	-4.13708	1.59945
COL15A1	-5.32576	-3.19838
CAPN8	-5.37889	2.0332
KCNK13	-4.13708	-1.99874
ASIC2	-5.32576	inf
CES1	-4.91933	inf
SPANXN5	-5.37889	inf
LOC644554	-5.32576	3.22985
HKDC1	-3.06789	5.82614
TGM5	-5.32576	5.22609
NEK5	-5.32576	4.04925
GLRX	3.01705	-2.43369
SSPO	-3.44434	5.37466
ENPP4	-5.32576	5.01026
TMC5	-2.89286	3.0923
FAM26E	-4.13708	2.17917
TMC1	-5.32576	2.33997
TDRD5	-5.32576	5.13257
LAT2	-3.86946	-2.2252
APOBEC3A	-4.13708	3.69727
CCR1	-4.13708	-4.54067
MAT1A	-5.32576	2.86792
VTCN1	-5.37889	5.58761
LOC729966	-5.37889	5.69001
GOLT1A	-3.65739	3.28841
CCR2	-5.32576	4.5452
ALDH1A1	-2.31428	5.13484
SLC5A8	-4.13708	-3.56982
CXCL10	-5.32576	Inf
IL33	1.86573	-4.0603

## Sheet: Table S3
Supplementary Table S3
Sequencing Depth of Libraries
Library	Mapped Reads	Read Length	Description
BAFi_ATAC_rep1	96196896	2x50bp	ATAC-seq in differentiated keratinocytes with Brg1/Brm knockdown
BAFi_ATAC_rep2	74390924	2x50bp	ATAC-seq in differentiated keratinocytes with Brg1/Brm knockdown
CTRL_ATAC_rep1	79274728	2x50bp	ATAC-seq in differentiated keratinocytes with Brg1/Brm knockdown
CTRL_ATAC_rep2	59251642	2x50bp	ATAC-seq in differentiated keratinocytes with Brg1/Brm knockdown
input_for_ChIPseq	12526249	1x50bp	input for ChIP-seq in differentiated keratinocytes
BAF_ChIPseq	38814216	1x50bp	ChIP-seq in differentiated keratinocytes
BAF_ChIP_63i	26806758	1x50bp	ChIP-seq in differentiated keratinocytes with p63 knockdown
BAF_ChIP_CTRLi	19241703	1x50bp	ChIP-seq in differentiated keratinocytes with control knockdown
p63_ChIP_BAFi	26351502	1x50bp	ChIP-seq in differentiated keratinocytes with Brg1/Brm knockdown
p63_ChIP_CTRLi	12932373	1x50bp	ChIP-seq in differentiated keratinocytes with control knockdown
pol2_ChIP_BAFi	31093874	1x50bp	ChIP-seq in differentiated keratinocytes with Brg1/Brm knockdown
pol2_ChIP_CTRLi	41378859	1x50bp	ChIP-seq in differentiated keratinocytes with control knockdown
p300_ChIP_BAFi	33404115	1x50bp	ChIP-seq in differentiated keratinocytes with Brg1/Brm knockdown
p300_ChIP_CTRLi	16550669	1x50bp	ChIP-seq in differentiated keratinocytes with control knockdown
H3K27me3_ChIP_CTRLi	29468101	1x50bp	ChIP-seq in differentiated keratinocytes with control knockdown
H3K27me3_ChIP_BAFi	19805538	1x50bp	ChIP-seq in differentiated keratinocytes with Brg1/Brm knockdown
H3K4me1_ChIP_CTRLi	20955968	1x50bp	ChIP-seq in differentiated keratinocytes with control knockdown
H3K4me1_ChIP_BAFi	22367081	1x50bp	ChIP-seq in differentiated keratinocytes with Brg1/Brm knockdown
H3K27Ac_ChIP_BAFi	30024493	1x50bp	ChIP-seq in differentiated keratinocytes with Brg1/Brm knockdown
H3K27Ac_ChIP_CTRLi	42824251	1x50bp	ChIP-seq in differentiated keratinocytes with control knockdown
Ctrli_RNAseq_Rep1	117757090	2x75bp	RNA-seq in differentiated keratinocytes with control knockdown
Ctrli_RNAseq_Rep2	115468976	2x75bp	RNA-seq in differentiated keratinocytes with control knockdown
BAFi_RNAseq_Rep1	108881138	2x75bp	RNA-seq in differentiated keratinocytes with Brg1/Brm knockdown
BAFi_RNAseq_Rep2	131624544	2x75bp	RNA-seq in differentiated keratinocytes with Brg1/Brm knockdown
p63i_RNAseq_Rep1	122544673	2x75bp	RNA-seq in differentiated keratinocytes with p63 knockdown
p63i_RNAseq_Rep2	106591607	2x75bp	RNA-seq in differentiated keratinocytes with p63 knockdown
